# Supplementary material for: Effects of Coumarin on Rhizosphere Microbiome and Metabolome of Lolium multiflorum
Source: Plants (Basel). 2023 Mar 1;12(5):1096. doi: 10.3390/plants12051096 (PMC10005730; doi:10.3390/plants12051096)
Supplement: Supplementary file 1 [file plants-12-01096-s001.zip]

Archive with 1 entries (1 files):
- plants-2235789-supplementary.pdf
